# Supplementary material for: DupyliCate: mining, classifying, and characterizing gene duplications
Source: Sci Rep. 2026 May 28;16:16557. doi: 10.1038/s41598-026-55350-x (PMC13219399; doi:10.1038/s41598-026-55350-x)
Supplement: Supplementary file 16 — Supplementary Material 16 [file 41598_2026_55350_MOESM16_ESM.xlsx]

## Sheet: Sheet1
Datasets used in this study and their corresponding references
Plant datasets	Taxonomic grouping	Reference	Access links
Acorus americanus v1.1	Monocot	Acorus americanus v1.1, DOE-JGI, http://phytozome-next.jgi.doe.gov/	http://phytozome-next.jgi.doe.gov/
Agave tequilana var. Weber's Blue HAP1 v3.1	Monocot	Agave tequilana var. Weber's Blue HAP1 v3.1, DOE-JGI, http://phytozome-next.jgi.doe.gov/info/AtequilanavarWeber'sBlueHAP1_v3_1	http://phytozome-next.jgi.doe.gov/info/AtequilanavarWeber'sBlueHAP1_v3_1
Alyssum linifolium v1.1	Brassicaceae	Brassicales Map Alignment Project, DOE-JGI, http://bmap.jgi.doe.gov/	http://bmap.jgi.doe.gov/
Amaranthus hypochondriacus v2.1	Pentapetale	Lightfoot, D. J., Jarvis, D. E., Ramaraj, T., Lee, R., Jellen, E. N., & Maughan, P. J. (2017). Single-molecule sequencing and Hi-C-based proximity-guided assembly of amaranth (Amaranthus hypochondriacus) chromosomes provide insights into genome evolution. BMC Biology, 15(1). https://doi.org/10.1186/s12915-017-0412-4	https://doi.org/10.1186/s12915-017-0412-4
Amborella trichopoda var. SantaCruz_75 HAP1 v2.1	Angiosperm	Amborella trichopoda var. SantaCruz_75 HAP1 v2.1, DOE-JGI, http://phytozome-next.jgi.doe.gov/	http://phytozome-next.jgi.doe.gov/
Ananas comosus v3	Monocot	Ming, R., VanBuren, R., Wai, C. M., Tang, H., Schatz, M. C., Bowers, J. E., … Yu, Q. (2015). The pineapple genome and the evolution of CAM photosynthesis. Nature Genetics, 47(12), 1435–1442. https://doi.org/10.1038/ng.3435	https://doi.org/10.1038/ng.3435
Andropogon gerardi HAP1 v1.1	Panicoideae	Andropogon gerardi v1.1 DOE-JGI, https://phytozome-next.jgi.doe.gov/info/AgerardiHAP2_v1_1	https://phytozome-next.jgi.doe.gov/info/AgerardiHAP2_v1_1
Aquilegia coerulea v3.1	Eudicot	Filiault, D. L., Ballerini, E. S., Mandáková, T., Aköz, G., Derieg, N. J., Schmutz, J., … Nordborg, M. (2018). The Aquilegia genome provides insight into adaptive radiation and reveals an extraordinarily polymorphic chromosome with a unique history. eLife, 7. https://doi.org/10.7554/elife.36426	https://doi.org/10.7554/elife.36426
Arabidopsis halleri v2.1.0	Brassicaceae	Arabidopsis halleri v2.03, DOE-JGI, http://phytozome.jgi.doe.gov/	http://phytozome.jgi.doe.gov/
Arabidopsis thaliana Araport11	Brassicaceae	Cheng, C., Krishnakumar, V., Chan, A. P., Thibaud‐Nissen, F., Schobel, S., & Town, C. D. (2017). Araport11: a complete reannotation of the Arabidopsis thaliana reference genome. The Plant Journal, 89(4), 789–804. https://doi.org/10.1111/tpj.13415	https://doi.org/10.1111/tpj.13415
Arachis hypogaeaLine8 v1.3	Fabidae	Grabowski, P. P., Dang, P., Jenkins, J. J., Sreedasyam, A., Webber, J., Lamb, M., … Lovell, J. T. (2024). Relics of interspecific hybridization retained in the genome of a drought-adapted peanut cultivar. G3: Genes, Genomes, Genetics, 14(11). https://doi.org/10.1093/g3journal/jkae208	https://doi.org/10.1093/g3journal/jkae208
Asparagus officinalis V1.1	Monocot	Harkess, A., Zhou, J., Xu, C., Bowers, J. E., Van der Hulst, R., Ayyampalayam, S., … Chen, G. (2017). The asparagus genome sheds light on the origin and evolution of a young Y chromosome. Nature Communications, 8(1). https://doi.org/10.1038/s41467-017-01064-8	https://doi.org/10.1038/s41467-017-01064-8
Beta vulgaris ssp. vulgaris EL10.2_2	Pentapetalae	McGrath, JM, Funk A, Galewski P, Ou S, Townsend B, Davenport K, Daligault H, Johnson S, Lee J, Hastie A, Darracq A, Willems G, Barnes S, Liachko I, Sullivan S, Koren S, Phillippy A, Wang J, Lu T, Pulman J, Childs K, Yocum A, Fermin D, Mutasa-Göttgens E, Stevanato P, Taguchi K, Shu S, Naegele R, Dorn K. (2023). A contiguous de novo genome assembly of sugar beet EL10 (Beta vulgaris L.). DNA Researc…	https://doi.org/10.1093/dnares/dsac033
Betula platyphylla v1.1	Fabidae	Chen, S., Wang, Y., Yu, L., Zheng, T., Wang, S., Yue, Z., … Yang, C. (2021). Genome sequence and evolution ofBetula platyphylla. Horticulture Research, 8. https://doi.org/10.1038/s41438-021-00481-7	https://doi.org/10.1038/s41438-021-00481-7
Boechera stricta v1.2	Brassicaceae	Lee, C.-R., Wang, B., Mojica, J. P., Mandáková, T., Prasad, K. V. S. K., Goicoechea, J. L., … Mitchell-Olds, T. (2017). Young inversion with multiple linked QTLs under selection in a hybrid zone. Nature Ecology &amp; Evolution, 1(5). https://doi.org/10.1038/s41559-017-0119	https://doi.org/10.1038/s41559-017-0119
Botryococcus braunii v2.1	Chlorophyte	Botryococcus braunii Showa v2.1 DOE-JGI, http://phytozome.jgi.doe.gov/	http://phytozome.jgi.doe.gov/
Brachypodium arbuscula BARB1 v3.1	Brachypodium	Brachypodium arbuscula BARB1 v3.1 DOE-JGI, http://phytozome.jgi.doe.gov/	http://phytozome.jgi.doe.gov/
Brachypodium distachyon v3.1	Brachypodium	Phytozome v14 (Goodstein et al. 2012, Phytozome: a comparative platform for green plant genomics, Nucleic Acids Res. 2012 40 (D1): D1178-D1186)	http://phytozome.jgi.doe.gov/
Brachypodium hybridum Bhyb26 v2.1	Brachypodium	Bhyb26 Bhyb26 v2.1, DOE-JGI, http://phytozome.jgi.doe.gov/info/BhybridumBhyb26_v2_1	http://phytozome.jgi.doe.gov/info/BhybridumBhyb26_v2_1
Brachypodium stacei v1.1	Brachypodium	Gordon, S. P., Contreras-Moreira, B., Levy, J. J., Djamei, A., Czedik-Eysenberg, A., Tartaglio, V. S., … Vogel, J. P. (2020). Gradual polyploid genome evolution revealed by pan-genomic analysis of Brachypodium hybridum and its diploid progenitors. Nature Communications, 11(1). https://doi.org/10.1038/s41467-020-17302-5	https://doi.org/10.1038/s41467-020-17302-5
Brachypodium sylvaticum Ain-1 v2.1	Brachypodium	Brachypodium sylvaticum Ain-1 v2.1 DOE-JGI, http://phytozome.jgi.doe.gov/	http://phytozome.jgi.doe.gov/
Brassica juncea ssp. integrifolia MIZ-19 v1.1	Brassiceae	Brassica junceassp. integrifolia MIZ-19 v1.1 DOE-JGI, https://phytozome.jgi.doe.gov/info/Bjunceassp_integrifoliaMIZ_19_v1_1	https://phytozome.jgi.doe.gov/info/Bjunceassp_integrifoliaMIZ_19_v1_1
Brassica oleracea capitata v1.0	Brassiceae	Liu, S., Liu, Y., Yang, X., Tong, C., Edwards, D., Parkin, I. A. P., … Paterson, A. H. (2014). The Brassica oleracea genome reveals the asymmetrical evolution of polyploid genomes. Nature Communications, 5(1). https://doi.org/10.1038/ncomms4930	https://doi.org/10.1038/ncomms4930
Brassica rapa ssp. chinensis var. communis PCGlu v2.1	Brassiceae	Brassica rapassp. chinensisvar. communis PCGlu v2.1 DOE-JGI, https://phytozome.jgi.doe.gov/info/Brapassp_chinensisvar_communisPCGlu_v2_1	https://phytozome.jgi.doe.gov/info/Brapassp_chinensisvar_communisPCGlu_v2_1
Cakile maritima v1.1	Brassiceae	Brassicales Map Alignment Project, DOE-JGI, http://bmap.jgi.doe.gov/	http://bmap.jgi.doe.gov/
Camelina sativa Acsn-226 v1.1	Camelina	Camelina sativa Acsn-226 v1.1, DOE-JGI, https://phytozome.jgi.doe.gov/info/CsativaAcsn_226_v1_1 https://phytozome.jgi.doe.gov/bap	https://phytozome.jgi.doe.gov/info/CsativaAcsn_226_v1_1
Capsella grandiflora v1.1	Brassicaceae	Slotte, T., Hazzouri, K. M., Ågren, J. A., Koenig, D., Maumus, F., Guo, Y.-L., … Wright, S. I. (2013). The Capsella rubella genome and the genomic consequences of rapid mating system evolution. Nature Genetics, 45(7), 831–835. https://doi.org/10.1038/ng.2669	https://doi.org/10.1038/ng.2669
Capsella rubella v1.1	Brassicaceae	Brassicales Map Alignment Project, DOE-JGI, http://bmap.jgi.doe.gov/	http://bmap.jgi.doe.gov/
Carica papaya ASGPBv0.4	Brassicales	Ming, R., Hou, S., Feng, Y., Yu, Q., Dionne-Laporte, A., Saw, J. H., … Alam, M. (2008). The draft genome of the transgenic tropical fruit tree papaya (Carica papaya Linnaeus). Nature, 452(7190), 991–996. https://doi.org/10.1038/nature06856	https://doi.org/10.1038/nature06856
Carya illinoinensis v1.1	Fabidae	Lovell, J. T., Bentley, N. B., Bhattarai, G., Jenkins, J. W., Sreedasyam, A., Alarcon, Y., … Randall, J. J. (2021). Four chromosome scale genomes and a pan-genome annotation to accelerate pecan tree breeding. Nature Communications, 12(1). https://doi.org/10.1038/s41467-021-24328-w	https://doi.org/10.1038/s41467-021-24328-w
Castanea dentata v1.1	Fabidae	Castanea dentata v1.1, DOE-JGI, http://phytozome-next.jgi.doe.gov/	http://phytozome-next.jgi.doe.gov/
Castanea mollissima Mahogany HAP1 v1.1	Fabidae	Castanea mollissima Mahogany HAP1 v1.1,HudsonAlpha, http://phytozome.jgi.doe.gov/info/CmollissimaMahoganyHAP1_v1_1	http://phytozome.jgi.doe.gov/info/CmollissimaMahoganyHAP1_v1_1
Caulanthus amplexicaulis v1.1	Brassicaceae	Brassicales Map Alignment Project, DOE-JGI, http://bmap.jgi.doe.gov/	http://bmap.jgi.doe.gov/
Ceratodon purpureus GG1 v1.1	Embryophyte	Carey, S. B., Jenkins, J., Lovell, J. T., Maumus, F., Sreedasyam, A., Payton, A. C., … McDaniel, S. F. (2021). Gene-rich UV sex chromosomes harbor conserved regulators of sexual development. Science Advances, 7(27). https://doi.org/10.1126/sciadv.abh2488	https://doi.org/10.1126/sciadv.abh2488
Ceratopteris richardii v2.1	Tracheophyte	Marchant, D. B., Chen, G., Cai, S., Chen, F., Schafran, P., Jenkins, J., … Chen, Z.-H. (2022). Dynamic genome evolution in a model fern. Nature Plants, 8(9), 1038–1051. https://doi.org/10.1038/s41477-022-01226-7	https://doi.org/10.1038/s41477-022-01226-7
Cercis canadensis V3.1	Fabidae	Cercis canadensis v3.1, DOE-JGI, http://phytozome.jgi.doe.gov/info/Ccanadensis_V3_1	http://phytozome.jgi.doe.gov/info/Ccanadensis_V3_1
Chasmanthium laxum v1.1	Panicoideae	Chasmanthium laxum v1.1, DOE-JGI, http://phytozome-next.jgi.doe.gov/info/Claxum_v1_1	http://phytozome-next.jgi.doe.gov/info/Claxum_v1_1
Chenopodium quinoa v1.0	Pentapetalae	Jarvis, D. E., Ho, Y. S., Lightfoot, D. J., Schmöckel, S. M., Li, B., Borm, T. J. A., … Tester, M. (2017). The genome of Chenopodium quinoa. Nature, 542(7641), 307–312. https://doi.org/10.1038/nature21370	https://doi.org/10.1038/nature21370
Chlamydomonas reinhardtii CC-4532 v6.1	Chlorophyte	Craig, R. J., Gallaher, S. D., Shu, S., Salomé, P. A., Jenkins, J. W., Blaby-Haas, C. E., … Merchant, S. S. (2022). The Chlamydomonas Genome Project, version 6: Reference assemblies for mating-type plus and minus strains reveal extensive structural mutation in the laboratory. The Plant Cell, 35(2), 644–672. https://doi.org/10.1093/plcell/koac347	https://doi.org/10.1093/plcell/koac347
Chromochloris zofingiensis v5.2.3.2	Chlorophyte	Roth, M. S., Cokus, S. J., Gallaher, S. D., Walter, A., Lopez, D., Erickson, E., … Niyogi, K. K. (2017). Chromosome-level genome assembly and transcriptome of the green algaChromochloris zofingiensisilluminates astaxanthin production. Proceedings of the National Academy of Sciences, 114(21). https://doi.org/10.1073/pnas.1619928114	https://doi.org/10.1073/pnas.1619928114
Cicer arietinum v1.0	Fabidae	Varshney, R. K., Song, C., Saxena, R. K., Azam, S., Yu, S., Sharpe, A. G., … Cook, D. R. (2013). Draft genome sequence of chickpea (Cicer arietinum) provides a resource for trait improvement. Nature Biotechnology, 31(3), 240–246. https://doi.org/10.1038/nbt.2491	https://doi.org/10.1038/nbt.2491
Cinnamomum kanehirae v3	Angiosperm	Chaw, S.-M., Liu, Y.-C., Wu, Y.-W., Wang, H.-Y., Lin, C.-Y. I., Wu, C.-S., … Tsai, I. J. (2019). Stout camphor tree genome fills gaps in understanding of flowering plant genome evolution. Nature Plants, 5(1), 63–73. https://doi.org/10.1038/s41477-018-0337-0	https://doi.org/10.1038/s41477-018-0337-0
Citrus sinensis v1.1	Citrus	Wu, G. A., Prochnik, S., Jenkins, J., Salse, J., Hellsten, U., Murat, F., … Rokhsar, D. (2014). Sequencing of diverse mandarin, pummelo and orange genomes reveals complex history of admixture during citrus domestication. Nature Biotechnology, 32(7), 656–662. https://doi.org/10.1038/nbt.2906	https://doi.org/10.1038/nbt.2906
Cleome violacea v2.1	Brassicaceae	Brassicales Map Alignment Project, DOE-JGI, http://bmap.jgi.doe.gov/	http://bmap.jgi.doe.gov/
Coccomyxa subellipsoidea C-169 v2.0	Chlorophyte	Blanc, G., Agarkova, I., Grimwood, J., Kuo, A., Brueggeman, A., Dunigan, D. D., … Van Etten, J. L. (2012). The genome of the polar eukaryotic microalga Coccomyxa subellipsoidea reveals traits of cold adaptation. Genome Biology, 13(5). https://doi.org/10.1186/gb-2012-13-5-r39	https://doi.org/10.1186/gb-2012-13-5-r39
Coffea arabica geisha 1.0	Asterids	Juan F Medrano, Dario Cantu, Andrea Minio, Christian Dreischer, Theodore Gibbons, Jason Chin, Shiyu Chen, Allen Van Deynze, Amanda M Hulse-Kemp, De novo whole-genome assembly and annotation of Coffea arabica var. Geisha, a high-quality coffee variety from the primary origin of coffee, G3 Genes|Genomes|Genetics, Volume 15, Issue 1, January 2025, jkae262, https://doi.org/10.1093/g3journal/jkae262	https://doi.org/10.1093/g3journal/jkae262
Corylus americana var. rush v1.1	Fabidae	Brainard, S.H., Sanders, D.M., Bruna, T., Shu, S. and Dawson, J.C. (2024), The first two chromosome-scale genome assemblies of American hazelnut enable comparative genomic analysis of the genus Corylus. Plant Biotechnol. J, 22: 472-483. https://doi.org/10.1111/pbi.14199	https://doi.org/10.1111/pbi.14199
Corylus avellana cv. Jefferson HAP1 v4.0	Fabidae	Talbot, S. C., Vining, K. J., Snelling, J. W., Clevenger, J., & Mehlenbacher, S. A. (2024). A haplotype-resolved chromosome-level assembly and annotation of European hazelnut (C. avellana cv. Jefferson) provides insight into mechanisms of eastern filbert blight resistance. G3: Genes, Genomes, Genetics, 14(6). https://doi.org/10.1093/g3journal/jkae021	https://doi.org/10.1093/g3journal/jkae021
Corymbia citriodora v2.1	Malvidae	Healey, A. L., Shepherd, M., King, G. J., Butler, J. B., Freeman, J. S., Lee, D. J., … Henry, R. J. (2021). Pests, diseases, and aridity have shaped the genome of Corymbia citriodora. Communications Biology, 4(1). https://doi.org/10.1038/s42003-021-02009-0	https://doi.org/10.1038/s42003-021-02009-0
Crambe hispanica v1.1	Brassiceae	Brassicales Map Alignment Project, DOE-JGI, http://bmap.jgi.doe.gov/	http://bmap.jgi.doe.gov/
Cucumis sativus v1.0	Fabidae	Phytozome v14 (Goodstein et al. 2012, Phytozome: a comparative platform for green plant genomics, Nucleic Acids Res. 2012 40 (D1): D1178-D1186)	http://phytozome.jgi.doe.gov/
Daucus carota subsp. sativus v3.0	Asterids	Coe, K., Bostan, H., Rolling, W., Turner-Hissong, S., Macko-Podgórni, A., Senalik, D., … Iorizzo, M. (2023). Population genomics identifies genetic signatures of carrot domestication and improvement and uncovers the origin of high-carotenoid orange carrots. Nature Plants, 9(10), 1643–1658. https://doi.org/10.1038/s41477-023-01526-6	https://doi.org/10.1038/s41477-023-01526-6
Descurainia sophioides v1.1	Brassicaceae	Brassicales Map Alignment Project, DOE-JGI, http://bmap.jgi.doe.gov/	http://bmap.jgi.doe.gov/
Digitalis purpurea v1.0	Plantaginaceae	Horz, J. M., Wolff, K., Friedhoff, R. & Pucker, B. Genome sequence of the ornamental plant Digitalis purpurea reveals the molecular basis of flower color and morphology variation. 2024.02.14.580303 Preprint at https://doi.org/10.1101/2024.02.14.580303 (2025).	https://doi.org/10.1101/2024.02.14.580303
Dioscorea alata v1.1	Monocot	Cormier, F., Lawac, F., Maledon, E., Gravillon, M.-C., Nudol, E., Mournet, P., … Arnau, G. (2019). A reference high-density genetic map of greater yam (Dioscorea alata L.). Theoretical and Applied Genetics, 132(6), 1733–1744. https://doi.org/10.1007/s00122-019-03311-6	https://doi.org/10.1007/s00122-019-03311-6
Dioscorea dumetorum v1.0	Monocot	Siadjeu, C., Pucker, B., Viehöver, P., Albach, D. C. & Weisshaar, B. High Contiguity de novo Genome Sequence Assembly of Trifoliate Yam (Dioscorea dumetorum) Using Long Read Sequencing. Genes (Basel) 11, 274 (2020).	https://doi.org/10.3390/genes11030274
Diphasiastrum complanatum v3.1	Embryophyte	Diphasiastrum complanatum v3.1, DOE-JGI, http://phytozome-next.jgi.doe.gov/	http://phytozome-next.jgi.doe.gov/
Diptychocarpus strictus v2.1	Brassicaceae	Brassicales Map Alignment Project, DOE-JGI, http://bmap.jgi.doe.gov/	http://bmap.jgi.doe.gov/
Dunaliella salina v1.0	Chlorophyte	Polle, J. E. W., Calhoun, S., McKie-Krisberg, Z., Prochnik, S., Neofotis, P., Yim, W. C., … Magnusson, J. K. (2020). Genomic adaptations of the green alga Dunaliella salina to life under high salinity. Algal Research, 50, 101990. https://doi.org/10.1016/j.algal.2020.101990	https://doi.org/10.1016/j.algal.2020.101990
Ehretia anacua AZ 03848 HAP1 v1.1	Asterids	Ehretia anacuaAZ 03848 HAP1 v1.1, DOE-JGI, https://phytozome.jgi.doe.gov/info/EanacuaAZ03848HAP1_v1_1 https://phytozome.jgi.doe.gov/ogg	https://phytozome.jgi.doe.gov/info/EanacuaAZ03848HAP1_v1_1
Eleusine coracana v1.1	Grass	Devos, K. M., Qi, P., Bahri, B. A., Gimode, D. M., Jenike, K., Manthi, S. J., … Odeny, D. A. (2023). Genome analyses reveal population structure and a purple stigma color gene candidate in finger millet. Nature Communications, 14(1). https://doi.org/10.1038/s41467-023-38915-6	https://doi.org/10.1038/s41467-023-38915-6
Eruca vesicaria v1.1	Brassiceae	Brassicales Map Alignment Project, DOE-JGI, http://bmap.jgi.doe.gov/	http://bmap.jgi.doe.gov/
Eucalyptus grandis v2.0	Rosid	Myburg, A. A., Grattapaglia, D., Tuskan, G. A., Hellsten, U., Hayes, R. D., Grimwood, J., … Schmutz, J. (2014). The genome of Eucalyptus grandis. Nature, 510(7505), 356–362. https://doi.org/10.1038/nature13308	https://doi.org/10.1038/nature13308
Euclidium syriacum v1.1	Brassicaceae	Brassicales Map Alignment Project, DOE-JGI, http://bmap.jgi.doe.gov/	http://bmap.jgi.doe.gov/
Eutrema salsugineum v1.0	Brassicaceae	Yang, R., Jarvis, D. E., Chen, H., Beilstein, M. A., Grimwood, J., Jenkins, J., … Wang, X. (2013). The Reference Genome of the Halophytic Plant Eutrema salsugineum. Frontiers in Plant Science, 4. https://doi.org/10.3389/fpls.2013.00046	https://doi.org/10.3389/fpls.2013.00046
Fragaria vesca v4.0.a2	Fabidae	Li, Y., Pi, M., Gao, Q., Liu, Z., & Kang, C. (2019). Updated annotation of the wild strawberry Fragaria vesca V4 genome. Horticulture Research, 6(1). https://doi.org/10.1038/s41438-019-0142-6	https://doi.org/10.1038/s41438-019-0142-6
Fragaria x ananassa v1.0.a1	Fabidae	Edger, P. P., Poorten, T. J., VanBuren, R., Hardigan, M. A., Colle, M., McKain, M. R., … Knapp, S. J. (2019). Origin and evolution of the octoploid strawberry genome. Nature Genetics, 51(3), 541–547. https://doi.org/10.1038/s41588-019-0356-4	https://doi.org/10.1038/s41588-019-0356-4
Glycine soja v1.1	Fabidae	Valliyodan, B., Cannon, S. B., Bayer, P. E., Shu, S., Brown, A. V., Ren, L., … Nguyen, H. T. (2019). Construction and comparison of three reference‐quality genome assemblies for soybean. The Plant Journal, 100(5), 1066–1082. https://doi.org/10.1111/tpj.14500	https://doi.org/10.1111/tpj.14500
Gossypium barbadense v1.1	Cotton	Chen, Z. J., Sreedasyam, A., Ando, A., Song, Q., De Santiago, L. M., Hulse-Kemp, A. M., … Schmutz, J. (2020). Genomic diversifications of five Gossypium allopolyploid species and their impact on cotton improvement. Nature Genetics, 52(5), 525–533. https://doi.org/10.1038/s41588-020-0614-5	https://doi.org/10.1038/s41588-020-0614-5
Gossypium darwinii v1.1	Cotton	Chen, Z. J., Sreedasyam, A., Ando, A., Song, Q., De Santiago, L. M., Hulse-Kemp, A. M., … Schmutz, J. (2020). Genomic diversifications of five Gossypium allopolyploid species and their impact on cotton improvement. Nature Genetics, 52(5), 525–533. https://doi.org/10.1038/s41588-020-0614-5	https://doi.org/10.1038/s41588-020-0614-5
Gossypium hirsutum v3.1	Cotton	Gossypium hirsutumv3.1, DOE-JGI, http://phytozome.jgi.doe.gov	http://phytozome.jgi.doe.gov
Gossypium mustelinum v1.1	Cotton	Chen, Z. J., Sreedasyam, A., Ando, A., Song, Q., De Santiago, L. M., Hulse-Kemp, A. M., … Schmutz, J. (2020). Genomic diversifications of five Gossypium allopolyploid species and their impact on cotton improvement. Nature Genetics, 52(5), 525–533. https://doi.org/10.1038/s41588-020-0614-5	https://doi.org/10.1038/s41588-020-0614-5
Gossypium raimondii v2.1	Cotton	Paterson, A. H., Wendel, J. F., Gundlach, H., Guo, H., Jenkins, J., Jin, D., … Schmutz, J. (2012). Repeated polyploidization of Gossypium genomes and the evolution of spinnable cotton fibres. Nature, 492(7429), 423–427. https://doi.org/10.1038/nature11798	https://doi.org/10.1038/nature11798
Gossypium tomentosum v1.1	Cotton	Chen, Z. J., Sreedasyam, A., Ando, A., Song, Q., De Santiago, L. M., Hulse-Kemp, A. M., … Schmutz, J. (2020). Genomic diversifications of five Gossypium allopolyploid species and their impact on cotton improvement. Nature Genetics, 52(5), 525–533. https://doi.org/10.1038/s41588-020-0614-5	https://doi.org/10.1038/s41588-020-0614-5
Helianthus annuus r1.2	Asterids	Badouin, H., Gouzy, J., Grassa, C. J., Murat, F., Staton, S. E., Cottret, L., … Langlade, N. B. (2017). The sunflower genome provides insights into oil metabolism, flowering and Asterid evolution. Nature, 546(7656), 148–152. https://doi.org/10.1038/nature22380	https://doi.org/10.1038/nature22380
Hordeum vulgare Morex V3	Grass	Mascher, M., Wicker, T., Jenkins, J., Plott, C., Lux, T., Koh, C. S., … Stein, N. (2021). Long-read sequence assembly: a technical evaluation in barley. The Plant Cell, 33(6), 1888–1906. https://doi.org/10.1093/plcell/koab077	https://doi.org/10.1093/plcell/koab077
Hydrangea quercifolia v1.1	Asterids	Hydrangea quercifolia 'HQ6' v1.1 DOE-JGI, http://phytozome-next.jgi.doe.gov/info/Hquercifolia_v1_1	http://phytozome-next.jgi.doe.gov/info/Hquercifolia_v1_1
Hydrocotyle leucocephala HAP1 v2.1	Asterids	Hydrocotyle leucocephala HAP1 v2.1" DOE-JGI, https://phytozome.jgi.doe.gov/info/HleucocephalaHAP1_v2_1	https://phytozome.jgi.doe.gov/info/HleucocephalaHAP1_v2_1
Iberis amara v1.1	Brassicaceae	Brassicales Map Alignment Project, DOE-JGI, http://bmap.jgi.doe.gov/	http://bmap.jgi.doe.gov/
Isatis tinctoria v1.1	Isatideae	Brassicales Map Alignment Project, DOE-JGI, http://bmap.jgi.doe.gov/	http://bmap.jgi.doe.gov/
Kalanchoe fedtschenkoi v1.1	Pentapetalae	Yang, X., Hu, R., Yin, H., Jenkins, J., Shu, S., Tang, H., … Tuskan, G. A. (2017). The Kalanchoë genome provides insights into convergent evolution and building blocks of crassulacean acid metabolism. Nature Communications, 8(1). https://doi.org/10.1038/s41467-017-01491-7	https://doi.org/10.1038/s41467-017-01491-7
Kalanchoe laxiflora FTBG2000359A v3.1	Pentapetalae	Kalanchoe laxiflora FTBG2000359A v3.1, DOE-JGI, http://phytozome.jgi.doe.gov/info/KlaxifloraFTBG2000359A_v3_1	http://phytozome.jgi.doe.gov/info/KlaxifloraFTBG2000359A_v3_1
Lactuca sativa V8	Asterids	Reyes-Chin-Wo, S., Wang, Z., Yang, X., Kozik, A., Arikit, S., Song, C., … Michelmore, R. W. (2017). Genome assembly with in vitro proximity ligation data and whole-genome triplication in lettuce. Nature Communications, 8(1). https://doi.org/10.1038/ncomms14953	https://doi.org/10.1038/ncomms14953
Lens culinaris v1	Fabidae	Larissa Ramsay, Chu Shin Koh, Sateesh Kagale, Dongying Gao, Sukhjiwan Kaur, Teketel Haile, Tadesse S. Gela, Li-An Chen, Zhe Cao, David J. Konkin, Helena Toegelová, Jaroslav Doležel, Benjamin D. Rosen, Robert Stonehouse, Jodi L. Humann, Dorrie Main, Clarice J. Coyne, Rebecca J. McGee, Douglas R. Cook, R. Varma Penmetsa, Albert Vandenberg, Crystal Chan, Sabine Banniza, David Edwards, Philipp E. Bay…	https://doi.org/10.1101/2021.07.23.453237
Lens ervoides v1	Fabidae	Larissa Ramsay, Chu Shin Koh, Sateesh Kagale, Dongying Gao, Sukhjiwan Kaur, Teketel Haile, Tadesse S. Gela, Li-An Chen, Zhe Cao, David J. Konkin, Helena Toegelová, Jaroslav Doležel, Benjamin D. Rosen, Robert Stonehouse, Jodi L. Humann, Dorrie Main, Clarice J. Coyne, Rebecca J. McGee, Douglas R. Cook, R. Varma Penmetsa, Albert Vandenberg, Crystal Chan, Sabine Banniza, David Edwards, Philipp E. Bay…	https://doi.org/10.1101/2021.07.23.453237
Lepidium sativum v1.1	Brassicaceae	Brassicales Map Alignment Project, DOE-JGI, http://bmap.jgi.doe.gov/	http://bmap.jgi.doe.gov/
Lindenbergia philippensis v1.1	Asterids	Lindenbergia philippensis v1.1, DOE-JGI, http://phytozome-next.jgi.doe.gov/	http://phytozome-next.jgi.doe.gov/
Linum usitatissimum v1.0	Malpighiales	Wang, Z., Hobson, N., Galindo, L., Zhu, S., Shi, D., McDill, J., … Deyholos, M. K. (2012). The genome of flax (Linum usitatissimum) assembled de novo from short shotgun sequence reads. The Plant Journal, 72(3), 461–473. https://doi.org/10.1111/j.1365-313x.2012.05093.x	https://doi.org/10.1111/j.1365-313x.2012.05093.x
Liriodendron tulipifera YP108A v1.1	Angiosperm	Liriodendron tulipifera YP108A v1.1, DOE-JGI, http://phytozome-next.jgi.doe.gov/	http://phytozome-next.jgi.doe.gov/
Lotus japonicus Lj1.0v1	Fabidae	Li, H., Jiang, F., Wu, P., Wang, K., & Cao, Y. (2020). A High-Quality Genome Sequence of Model Legume Lotus japonicus (MG-20) Provides Insights into the Evolution of Root Nodule Symbiosis. Genes, 11(5), 483. https://doi.org/10.3390/genes11050483	https://doi.org/10.3390/genes11050483
Lunaria annua v1.1	Brassicaceae	Brassicales Map Alignment Project, DOE-JGI, http://bmap.jgi.doe.gov/	http://bmap.jgi.doe.gov/
Lupinus albus v1	Fabidae	Hufnagel, B., Marques, A., Soriano, A., Marquès, L., Divol, F., Doumas, P., … Péret, B. (2020). High-quality genome sequence of white lupin provides insight into soil exploration and seed quality. Nature Communications, 11(1). https://doi.org/10.1038/s41467-019-14197-9	https://doi.org/10.1038/s41467-019-14197-9
Malcolmia maritima v1.1	Brassicaceae	Brassicales Map Alignment Project, DOE-JGI, http://bmap.jgi.doe.gov/	http://bmap.jgi.doe.gov/
Malus domestica v1.1	Fabidae	Daccord, N., Celton, J.-M., Linsmith, G., Becker, C., Choisne, N., Schijlen, E., … Bucher, E. (2017). High-quality de novo assembly of the apple genome and methylome dynamics of early fruit development. Nature Genetics, 49(7), 1099–1106. https://doi.org/10.1038/ng.3886	https://doi.org/10.1038/ng.3886
Manihot esculenta v8.1	Malpighiales	Bredeson, J.V., Shu, S., Berkoff, K., Lyons, J.B., Caccamo, M., Santos, B., Ovalle, T., Bart, R.S., Augusto Becerra Lopez-Lavalle, L., Carvajal Yepes, M., Aranzales, E., Wenzl, P., Jannink, J.-L., Dyer, S., Rokhsar, D.S. "An improved reference assembly for cassava (Manihot esculenta Crantz)".In preparation.	https://phytozome-next.jgi.doe.gov/info/Mesculenta_v8_1
Marchantia polymorpha v3.1	Embryophyte	Bowman, J. L., Kohchi, T., Yamato, K. T., Jenkins, J., Shu, S., Ishizaki, K., … Schmutz, J. (2017). Insights into Land Plant Evolution Garnered from the Marchantia polymorpha Genome. Cell, 171(2), 287-304.e15. https://doi.org/10.1016/j.cell.2017.09.030	https://doi.org/10.1016/j.cell.2017.09.030
Medicago truncatula Mt4.0v1	Fabidae	Tang, H., Krishnakumar, V., Bidwell, S., Rosen, B., Chan, A., Zhou, S., … Town, C. D. (2014). An improved genome release (version Mt4.0) for the model legume Medicago truncatula. BMC Genomics, 15(1). https://doi.org/10.1186/1471-2164-15-312	https://doi.org/10.1186/1471-2164-15-312
Mimulus guttatus TOL v5.0	Asterids	Mimulus guttatus TOL v5.0, DOE-JGI, http://phytozome.jgi.doe.gov/	http://phytozome.jgi.doe.gov/
Mimulus nasutus var. SF v2.1	Asterids	DOE-JGI, https://phytozome.jgi.doe.gov/info/Mnasutusvar_SF_v2_1	https://phytozome.jgi.doe.gov/info/Mnasutusvar_SF_v2_1
Mimulus tilingii var. LVR v1.1	Asterids	Mimulus tilingiivar. LVR v1.1" DOE-JGI, https://phytozome.jgi.doe.gov/info/Mtilingiivar_LVR_v1_1	https://phytozome.jgi.doe.gov/info/Mtilingiivar_LVR_v1_1
Miscanthus sinensis v7.1	Panicoideae	Mitros, T., Session, A. M., James, B. T., Wu, G. A., Belaffif, M. B., Clark, L. V., … Rokhsar, D. S. (2020). Genome biology of the paleotetraploid perennial biomass crop Miscanthus. Nature Communications, 11(1). https://doi.org/10.1038/s41467-020-18923-6	https://doi.org/10.1038/s41467-020-18923-6
Musa acuminata v1	Monocot	D’Hont, A., Denoeud, F., Aury, J.-M., Baurens, F.-C., Carreel, F., Garsmeur, O., … Wincker, P. (2012). The banana (Musa acuminata) genome and the evolution of monocotyledonous plants. Nature, 488(7410), 213–217. https://doi.org/10.1038/nature11241	https://doi.org/10.1038/nature11241
Myagrum perfoliatum v2.1	Isatidae	Brassicales Map Alignment Project, DOE-JGI, http://bmap.jgi.doe.gov/	http://bmap.jgi.doe.gov/
Notholithocarpus densiflorus Rogue1 HAP1 v1.1	Fabidae	Notholithocarpus densiflorusRogue1 HAP1 v1.1, https://phytozome.jgi.doe.gov/info/NdensiflorusRogue1HAP1_v1_1	https://phytozome.jgi.doe.gov/info/NdensiflorusRogue1HAP1_v1_1
Nymphaea colorata v1.2	Angiosperm	Zhang, L., Chen, F., Zhang, X., Li, Z., Zhao, Y., Lohaus, R., … Tang, H. (2019). The water lily genome and the early evolution of flowering plants. Nature, 577(7788), 79–84. https://doi.org/10.1038/s41586-019-1852-5	https://doi.org/10.1038/s41586-019-1852-5
Olea europaea v1.0	Asterids	Unver, T., Wu, Z., Sterck, L., Turktas, M., Lohaus, R., Li, Z., … Van de Peer, Y. (2017). Genome of wild olive and the evolution of oil biosynthesis. Proceedings of the National Academy of Sciences, 114(44). https://doi.org/10.1073/pnas.1708621114	https://doi.org/10.1073/pnas.1708621114
Oropetium thomaeum v1.0	Grass	VanBuren, R., Bryant, D., Edger, P. P., Tang, H., Burgess, D., Challabathula, D., … Mockler, T. C. (2015). Single-molecule sequencing of the desiccation-tolerant grass Oropetium thomaeum. Nature, 527(7579), 508–511. https://doi.org/10.1038/nature15714	https://doi.org/10.1038/nature15714
Oryza sativa v7.0	Grass	Ouyang, S., Zhu, W., Hamilton, J., Lin, H., Campbell, M., Childs, K., … Buell, C. R. (2007). The TIGR Rice Genome Annotation Resource: improvements and new features. Nucleic Acids Research, 35(Database), D883–D887. https://doi.org/10.1093/nar/gkl976	https://doi.org/10.1093/nar/gkl976
Ostreococcus lucimarinus v2.0	Chlorophyte	Palenik, B., Grimwood, J., Aerts, A., Rouzé, P., Salamov, A., Putnam, N., … Grigoriev, I. V. (2007). The tiny eukaryote Ostreococcus provides genomic insights into the paradox of plankton speciation. Proceedings of the National Academy of Sciences, 104(18), 7705–7710. https://doi.org/10.1073/pnas.0611046104	https://doi.org/10.1073/pnas.0611046104
Panicum hallii v3.2	Phallii	Lovell, J. T., Jenkins, J., Lowry, D. B., Mamidi, S., Sreedasyam, A., Weng, X., … Juenger, T. E. (2018). The genomic landscape of molecular responses to natural drought stress in Panicum hallii. Nature Communications, 9(1). https://doi.org/10.1038/s41467-018-07669-x	https://doi.org/10.1038/s41467-018-07669-x
Panicum virgatum var. AP13 HAP1 v6.1	Panicoideae	Panicum virgatum var. AP13 v6.1 DOE-JGI, https://phytozome-next.jgi.doe.gov/info/Pvirgatumvar_AP13HAP1_v6_1	https://phytozome-next.jgi.doe.gov/info/Pvirgatumvar_AP13HAP1_v6_1
Paspalum vaginatum v3.1	Panicoideae	Sun, G., Wase, N., Shu, S., Jenkins, J., Zhou, B., Torres-Rodríguez, J. V., … Schnable, J. C. (2022). Genome of Paspalum vaginatum and the role of trehalose mediated autophagy in increasing maize biomass. Nature Communications, 13(1). https://doi.org/10.1038/s41467-022-35507-8	https://doi.org/10.1038/s41467-022-35507-8
Pharus latifolius v1.1	Grass	Pharus latifolius v1.1, DOE-JGI, http://phytozome-next.jgi.doe.gov/	http://phytozome-next.jgi.doe.gov/
Phaseolus acutifolius WLD v2.0	Fabidae	Moghaddam, S.M., Oladzad, A., Koh, C. et al. The tepary bean genome provides insight into evolution and domestication under heat stress. Nat Commun 12, 2638 (2021). https://doi.org/10.1038/s41467-021-22858-x	https://doi.org/10.1038/s41467-021-22858-x
Phaseolus coccineus v1.1	Fabidae	Phaseolus coccineus v1.1, https://phytozome.jgi.doe.gov/info/Pcoccineus_v1_1	https://phytozome.jgi.doe.gov/info/Pcoccineus_v1_1
Phaseolus lunatus V1	Fabidae	Garcia, T., Duitama, J., Zullo, S. S., Gil, J., Ariani, A., Dohle, S., … Chacón-Sánchez, M. I. (2021). Comprehensive genomic resources related to domestication and crop improvement traits in Lima bean. Nature Communications, 12(1). https://doi.org/10.1038/s41467-021-20921-1	https://doi.org/10.1038/s41467-021-20921-1
Phaseolus vulgaris v2.1	Fabidae	Phaseolus vulgaris v2.1, DOE-JGI and USDA-NIFA, http://phytozome.jgi.doe.gov/	http://phytozome.jgi.doe.gov/
Physcomitrium patens v6.1	Embryophyte	Zimmer, A. D., Lang, D., Buchta, K., Rombauts, S., Nishiyama, T., Hasebe, M., … Reski, R. (2013). Reannotation and extended community resources for the genome of the non-seed plant Physcomitrella patens provide insights into the evolution of plant gene structures and functions. BMC Genomics, 14(1). https://doi.org/10.1186/1471-2164-14-498	https://doi.org/10.1186/1471-2164-14-498
Poncirus trifoliata v1.3.1	Citrus	Peng, Z., Bredeson, J. V., Wu, G. A., Shu, S., Rawat, N., Du, D., … Deng, Z. (2020). A chromosome‐scale reference genome of trifoliate orange (Poncirus trifoliata) provides insights into disease resistance, cold tolerance and genome evolution in Citrus. The Plant Journal, 104(5), 1215–1232. https://doi.org/10.1111/tpj.14993	https://doi.org/10.1111/tpj.14993
Populus nigra x maximowiczii NM6 v1.1	Malpighiales	Populus maximowiczii x nigra NM6 v1.1, DOE-JGI, https://phytozome-next.jgi.doe.gov/info/PnigraxmaximowicziiNM6_v1_1	https://phytozome-next.jgi.doe.gov/info/PnigraxmaximowicziiNM6_v1_1
Populus tremula x Populus alba HAP1 v5.1	Malpighiales	Zhou, R., Jenkins, J. W., Zeng, Y., Shu, S., Jang, H., Harding, S. A., … Tsai, C. (2023). Haplotype‐resolved genome assembly of Populus tremula × P. alba reveals aspen‐specific megabase satellite DNA. The Plant Journal, 116(4), 1003–1017. https://doi.org/10.1111/tpj.16454	https://doi.org/10.1111/tpj.16454
Populus trichocarpa v4.1	Malpighiales	Tuskan, G. A., DiFazio, S., Jansson, S., Bohlmann, J., Grigoriev, I., Hellsten, U., … Rokhsar, D. (2006). The Genome of Black Cottonwood, Populus trichocarpa (Torr. &amp; Gray). Science, 313(5793), 1596–1604. https://doi.org/10.1126/science.1128691	https://doi.org/10.1126/science.1128691
Porphyra umbilicalis v1.5	Rhodophyta	Brawley, S. H., Blouin, N. A., Ficko-Blean, E., Wheeler, G. L., Lohr, M., Goodson, H. V., … Prochnik, S. E. (2017). Insights into the red algae and eukaryotic evolution from the genome of Porphyra umbilicalis (Bangiophyceae, Rhodophyta). Proceedings of the National Academy of Sciences, 114(31). https://doi.org/10.1073/pnas.1703088114	https://doi.org/10.1073/pnas.1703088114
Portulaca amilis v1.0	Pentapetalae	Gilman, I. S., Moreno-Villena, J. J., Lewis, Z. R., Goolsby, E. W., & Edwards, E. J. (2022). Gene co-expression reveals the modularity and integration of C4 and CAM inPortulaca. Plant Physiology, 189(2), 735–753. https://doi.org/10.1093/plphys/kiac116	https://doi.org/10.1093/plphys/kiac116
Prunus persica v2.1	Fabidae	Verde, I., Abbott, A. G., Scalabrin, S., Jung, S., Shu, S., Marroni, F., … Rokhsar, D. S. (2013). The high-quality draft genome of peach (Prunus persica) identifies unique patterns of genetic diversity, domestication and genome evolution. Nature Genetics, 45(5), 487–494. https://doi.org/10.1038/ng.2586	https://doi.org/10.1038/ng.2586
Quercus rubra v2.1	Fabidae	Kapoor, B., Jenkins, J., Schmutz, J., Zhebentyayeva, T., Kuelheim, C., Coggeshall, M., … Staton, M. (2023). A haplotype-resolved chromosome-scale genome for Quercus rubra L. provides insights into the genetics of adaptive traits for red oak species. G3: Genes, Genomes, Genetics, 13(11). https://doi.org/10.1093/g3journal/jkad209	https://doi.org/10.1093/g3journal/jkad209
Ricinus communis v0.1	Malpighiales	Chan, A. P., Crabtree, J., Zhao, Q., Lorenzi, H., Orvis, J., Puiu, D., … Rabinowicz, P. D. (2010). Draft genome sequence of the oilseed species Ricinus communis. Nature Biotechnology, 28(9), 951–956. https://doi.org/10.1038/nbt.1674	https://doi.org/10.1038/nbt.1674
Rorippa islandica v1.1	Brassicaceae	Brassicales Map Alignment Project, DOE-JGI, http://bmap.jgi.doe.gov/	http://bmap.jgi.doe.gov/
Salix purpurea v5.1	Malpighiales	Zhou, R., Macaya-Sanz, D., Carlson, C. H., Schmutz, J., Jenkins, J. W., Kudrna, D., … DiFazio, S. P. (2020). A willow sex chromosome reveals convergent evolution of complex palindromic repeats. Genome Biology, 21(1). https://doi.org/10.1186/s13059-020-1952-4	https://doi.org/10.1186/s13059-020-1952-4
Schrenkiella parvula v2.2	Brassicaceae	Dassanayake, M., Oh, D.-H., Haas, J. S., Hernandez, A., Hong, H., Ali, S., … Cheeseman, J. M. (2011). The genome of the extremophile crucifer Thellungiella parvula. Nature Genetics, 43(9), 913–918. https://doi.org/10.1038/ng.889	https://doi.org/10.1038/ng.889
Selaginella moellendorffii v1.0	Tracheophyte	Banks, J. A., Nishiyama, T., Hasebe, M., Bowman, J. L., Gribskov, M., dePamphilis, C., … Grigoriev, I. V. (2011). The Selaginella Genome Identifies Genetic Changes Associated with the Evolution of Vascular Plants. Science, 332(6032), 960–963. https://doi.org/10.1126/science.1203810	https://doi.org/10.1126/science.1203810
Setaria italica v2.2	Panicoideae	Bennetzen, J. L., Schmutz, J., Wang, H., Percifield, R., Hawkins, J., Pontaroli, A. C., … Devos, K. M. (2012). Reference genome sequence of the model plant Setaria. Nature Biotechnology, 30(6), 555–561. https://doi.org/10.1038/nbt.2196	https://doi.org/10.1038/nbt.2196
Setaria viridis v4.1	Panicoideae	Mamidi, S., Healey, A., Huang, P., Grimwood, J., Jenkins, J., Barry, K., … Kellogg, E. A. (2020). A genome resource for green millet Setaria viridis enables discovery of agronomically valuable loci. Nature Biotechnology, 38(10), 1203–1210. https://doi.org/10.1038/s41587-020-0681-2	https://doi.org/10.1038/s41587-020-0681-2
Sinapis alba v3.1	Brassiceae	Brassicales Map Alignment Project, DOE-JGI, http://bmap.jgi.doe.gov/	http://bmap.jgi.doe.gov/
Sisymbrium irio vSiYm2s	Brassiceae	Phytozome v14 (Goodstein et al. 2012, Phytozome: a comparative platform for green plant genomics, Nucleic Acids Res. 2012 40 (D1): D1178-D1186)	http://phytozome.jgi.doe.gov/
Solanum lycopersicum ITAG5.0	Asterids	Zhou, Y., Zhang, Z., Bao, Z., Li, H., Lyu, Y., Zan, Y., … Huang, S. (2022). Graph pangenome captures missing heritability and empowers tomato breeding. Nature, 606(7914), 527–534. https://doi.org/10.1038/s41586-022-04808-9	https://doi.org/10.1038/s41586-022-04808-9
Solanum tuberosum v6.1	Asterids	Pham, G. M., Hamilton, J. P., Wood, J. C., Burke, J. T., Zhao, H., Vaillancourt, B., … Buell, C. R. (2020). Construction of a chromosome-scale long-read reference genome assembly for potato. GigaScience, 9(9). https://doi.org/10.1093/gigascience/giaa100	https://doi.org/10.1093/gigascience/giaa100
Spinacia oleracea Spov3	Pentapetalae	Hulse‐Kemp, A. M., Bostan, H., Chen, S., Ashrafi, H., Stoffel, K., Sanseverino, W., … Van Deynze, A. (2021). An anchored chromosome‐scale genome assembly of spinach improves annotation and reveals extensive gene rearrangements in euasterids. The Plant Genome, 14(2). https://doi.org/10.1002/tpg2.20101	https://doi.org/10.1002/tpg2.20101
Spirodela polyrhiza v2	Monocot	Wang, W., Haberer, G., Gundlach, H., Gläßer, C., Nussbaumer, T., Luo, M. C., … Messing, J. (2014). The Spirodela polyrhiza genome reveals insights into its neotenous reduction fast growth and aquatic lifestyle. Nature Communications, 5(1). https://doi.org/10.1038/ncomms4311	https://doi.org/10.1038/ncomms4311
Stanleya pinnata v1.1	Brassicaceae	Brassicales Map Alignment Project, DOE-JGI, http://bmap.jgi.doe.gov/	http://bmap.jgi.doe.gov/
Theobroma cacao v2.1	Malvales	Cacao Genome Project	http://phytozome.jgi.doe.gov/
Thinopyrum intermedium v3.1	Grass	Phytozome v14 (Goodstein et al. 2012, Phytozome: a comparative platform for green plant genomics, Nucleic Acids Res. 2012 40 (D1): D1178-D1186)	http://phytozome.jgi.doe.gov/
Thuja plicata v3.1	Tracheophyte	Shalev, T. J., Gamal El-Dien, O., Yuen, M. M. S., Shengqiang, S., Jackman, S. D., Warren, R. L., … Bohlmann, J. (2022). The western redcedar genome reveals low genetic diversity in a self-compatible conifer. Genome Research. https://doi.org/10.1101/gr.276358.121	https://doi.org/10.1101/gr.276358.121
Trifolium pratense v2	Fabidae	De Vega, J. J., Ayling, S., Hegarty, M., Kudrna, D., Goicoechea, J. L., Ergon, Å., … Skøt, L. (2015). Red clover (Trifolium pratense L.) draft genome provides a platform for trait improvement. Scientific Reports, 5(1). https://doi.org/10.1038/srep17394	https://doi.org/10.1038/srep17394
Triticum aestivum v2.2	Grass	Mayer, K. F. X., Rogers, J., Doležel, J., Pozniak, C., Eversole, K., Feuillet, C., … Praud, S. (2014). A chromosome-based draft sequence of the hexaploid bread wheat ( Triticum aestivum ) genome. Science, 345(6194). https://doi.org/10.1126/science.1251788	https://doi.org/10.1126/science.1251788
Ulmus americana var. NA87034 HAP1 v1.1	Fabidae	Ulmus americanavar. NA87034 HAP1 v1.1, https://phytozome.jgi.doe.gov/info/Uamericanavar_NA87034HAP1_v1_1	https://phytozome.jgi.doe.gov/info/Uamericanavar_NA87034HAP1_v1_1
Urochloa fusca v1.1	Panicoideae	Urochloa fusca v1.1 DOE-JGI,https://phytozome-next.jgi.doe.gov/info/Ufusca_v1_1	https://phytozome-next.jgi.doe.gov/info/Ufusca_v1_1
Vaccinium darrowii v1.2	Asterids	Yu, J., Hulse-Kemp, A. M., Babiker, E., & Staton, M. (2021). High-quality reference genome and annotation aids understanding of berry development for evergreen blueberry (Vaccinium darrowii). Horticulture Research, 8(1). https://doi.org/10.1038/s41438-021-00641-9	https://doi.org/10.1038/s41438-021-00641-9
Vicia faba v1.1	Fabidae	Jayakodi, M., Golicz, A. A., Kreplak, J., Fechete, L. I., Angra, D., Bednář, P., … Andersen, S. U. (2023). The giant diploid faba genome unlocks variation in a global protein crop. Nature, 615(7953), 652–659. https://doi.org/10.1038/s41586-023-05791-5	https://doi.org/10.1038/s41586-023-05791-5
Vigna unguiculata v1.2	Vigna unguiculata	Liang, Q., Muñoz‐Amatriaín, M., Shu, S., Lo, S., Wu, X., Carlson, J. W., … Lonardi, S. (2023). A view of the pan‐genome of domesticated Cowpea (Vigna unguiculata [L.] Walp.). The Plant Genome, 17(1). https://doi.org/10.1002/tpg2.20319	https://doi.org/10.1002/tpg2.20319
Vitis vinifera v2.1	Rosid	The grapevine genome sequence suggests ancestral hexaploidization in major angiosperm phyla. (2007). Nature, 449(7161), 463–467. https://doi.org/10.1038/nature06148	https://doi.org/10.1038/nature06148
Volvox carteri v2.1	Chlorophyte	Prochnik, S. E., Umen, J., Nedelcu, A. M., Hallmann, A., Miller, S. M., Nishii, I., … Rokhsar, D. S. (2010). Genomic Analysis of Organismal Complexity in the Multicellular Green Alga Volvox carteri. Science, 329(5988), 223–226. https://doi.org/10.1126/science.1188800	https://doi.org/10.1126/science.1188800
Yucca filamentosa C3 alt v2.1	Monocot	Yucca filamentosaC3 alt v2.1" DOE-JGI, https://phytozome.jgi.doe.gov/info/YfilamentosaC3alt_v2_1	https://phytozome.jgi.doe.gov/info/YfilamentosaC3alt_v2_1
Zea mays RefGen_V4	Maize	Jiao, Y., Peluso, P., Shi, J., Liang, T., Stitzer, M. C., Wang, B., … Ware, D. (2017). Improved maize reference genome with single-molecule technologies. Nature, 546(7659), 524–527. https://doi.org/10.1038/nature22971	https://doi.org/10.1038/nature22971
Zostera marina v3.1	Monocot	Ma X, Olsen JL, Reusch TBH et al. Improved chromosome-level genome assembly and annotation of the seagrass, Zostera marina (eelgrass) [version 1; peer review: 2 approved]. F1000Research 2021, 10:289 (https://doi.org/10.12688/f1000research.38156.1)	https://doi.org/10.12688/f1000research.38156.1)
Arabidopsis lyrata	Brassicaceae	Hu, T., Pattyn, P., Bakker, E. et al. The Arabidopsis lyrata genome sequence and the basis of rapid genome size change. Nat Genet 43, 476–481 (2011). https://doi.org/10.1038/ng.807	https://doi.org/10.1038/ng.807
Brassica napus	Brassicaceae	Lee H, Chawla HS, Obermeier C, Dreyer F, Abbadi A and Snowdon R (2020) Chromosome-Scale Assembly of Winter Oilseed Rape Brassica napus. Front. Plant Sci. 11:496. doi: 10.3389/fpls.2020.00496	https://doi.org/10.3389/fpls.2020.00496
Cardamine hirsuta	Brassicaceae	PLAZA 5.0: extending the scope and power of comparative and functional genomics in plants Nucleic Acids Research (online access)	https://vandepoelelab.be/plaza/instances/dicots_05/organism/view/chi
Arabidopsis thalaian Nd-1	Brassicaceae	Pucker B, Holtgräwe D, Stadermann KB, Frey K, Huettel B, Reinhardt R, et al. (2019) A chromosome-level sequence assembly reveals the structure of the Arabidopsis thaliana Nd-1 genome and its gene set. PLoS ONE 14(5): e0216233. https://doi.org/10.1371/journal.pone.0216233	https://doi.org/10.1371/journal.pone.0216233
Gardenia jasminoides	Rubiaceae	Xu, Z., Pu, X., Gao, R. et al. Tandem gene duplications drive divergent evolution of caffeine and crocin biosynthetic pathways in plants. BMC Biol 18, 63 (2020). https://doi.org/10.1186/s12915-020-00795-3	https://doi.org/10.1186/s12915-020-00795-3
Coffea canephora	Rubiaceae		https://doi.org/10.1186/s12915-020-00795-3
Beta vulgaris (KWSONT2320Bv)	Amaranthaceae	Sielemann, K., Pucker, B., Orsini, E. et al. Genomic characterization of a nematode tolerance locus in sugar beet. BMC Genomics 24, 748 (2023). https://doi.org/10.1186/s12864-023-09823-2	https://doi.org/10.1186/s12864-023-09823-2
Beta vulgaris (StrubeU2Bv)	Amarantaceae		https://doi.org/10.1186/s12864-023-09823-2
Withania somnifera	Solanaceae	Hakim, S.E., Choudhary, N., Malhotra, K. et al. Phylogenomics and metabolic engineering reveal a conserved gene cluster in Solanaceae plants for withanolide biosynthesis. Nat Commun 16, 6367 (2025). https://doi.org/10.1038/s41467-025-61686-1	https://doi.org/10.1038/s41467-025-61686-1
Physalis pruinosa	Solanaceae		https://doi.org/10.1038/s41467-025-61686-1
Victoria cruziana v1.0	Nymphaeaceae	Nowak, M. S. et al. Genome sequence and RNA-seq analysis reveal genetic basis of flower coloration in the giant water lily Victoria cruziana. 2024.06.15.599162 Preprint at https://doi.org/10.1101/2024.06.15.599162 (2024).	https://doi.org/10.1101/2024.06.15.599162
Vitis vinifera (Pinot Noir)	Vitaceae	Shi X, et al., The complete reference genome for grapevine (Vitis vinifera L.) genetics and breeding. Hortic Res. 2023 Apr 4;10(5):uhad061. doi: 10.1093/hr/uhad061. PMID: 37213686; PMCID: PMC10199708	https://doi.org/10.1093/hr/uhad061
Vitis rotundifolia	Vitaceae	https://www.ncbi.nlm.nih.gov/datasets/genome/GCA_044591495.1/	https://www.ncbi.nlm.nih.gov/datasets/genome/GCA_044591495.1/
Vitis amurensis	Vitaceae	https://www.ncbi.nlm.nih.gov/datasets/genome/GCA_037355405.1/	https://www.ncbi.nlm.nih.gov/datasets/genome/GCA_037355405.1/
Oryza sativa f. spontanea (indica and japonica type)	Poaceae	Lingfeng Mao, Meihong Chen, Qinjie Chu, Lei Jia, Most Humaira Sultana, Dongya Wu,Xiangdong Kong, Jie Qiu, Chy-Yu Ye, Qian-Hao Zhu, Xi Chen, Longjiang Fan. (2019) RiceRelativesGD: a genomic database of rice relatives for rice research. Database, 2019, https://doi.org/10.1093/database/baz110.	https://doi.org/10.1093/database/baz110
Oryza rufipogon	Poaceae		https://doi.org/10.1093/database/baz110
Oryza glaberrima	Poaceae		https://doi.org/10.1093/database/baz110
Oryza barthii	Poaceae		https://doi.org/10.1093/database/baz110
Oryza nivara	Poaceae		https://doi.org/10.1093/database/baz110
Leersia perrieri	Poaceae		https://doi.org/10.1093/database/baz110
Zizania latifolia	Poaceae		https://doi.org/10.1093/database/baz110
Echinochloa crus-galli	Poaceae		https://doi.org/10.1093/database/baz110
Echinochloa colona	Poaceae		https://doi.org/10.1093/database/baz110
Echinochloa oryzicola	Poaceae		https://doi.org/10.1093/database/baz110
Non-plant datasets	Taxonomic grouping	Reference	Access links
Escherichia coli	Enterobacteriaceae	K.A. Karberg,G.J. Olsen,& J.J. Davis,Similarity of genes horizontally acquired by Escherichia coli and Salmonella enterica is evidence of a supraspecies pangenome, Proc. Natl. Acad. Sci. U.S.A. 108 (50) 20154-20159, https://doi.org/10.1073/pnas.1109451108 (2011).	https://doi.org/10.1073/pnas.1109451108
Saccharomyces cerevisiae	Saccharomycetaceae	Paul F Cliften, Robert S Fulton, Richard K Wilson, Mark Johnston, After the Duplication: Gene Loss and Adaptation in Saccharomyces Genomes, Genetics, Volume 172, Issue 2, 1 February 2006, Pages 863–872, https://doi.org/10.1534/genetics.105.048900	https://doi.org/10.1534/genetics.105.048900
Caenorhabditis elegans	Rhabditidae	Fuqiang Ma, Chun Yin Lau, Chaogu Zheng, Young duplicate genes show developmental stage- and cell type-specific expression and function in Caenorhabditis elegans, Cell Genomics,Volume 4, Issue 1,2024, 100467, ISSN 2666-979X,https://doi.org/10.1016/j.xgen.2023.100467.	https://doi.org/10.1016/j.xgen.2023.100467
