# Supplementary material for: DupyliCate: mining, classifying, and characterizing gene duplications
Source: Sci Rep. 2026 May 28;16:16557. doi: 10.1038/s41598-026-55350-x (PMC13219399; doi:10.1038/s41598-026-55350-x)
Supplement: Supplementary file 21 — Supplementary Material 21 [file 41598_2026_55350_MOESM21_ESM.xlsx]

## Sheet: Sheet1
Orthologs and copy number variations of orthologs of AtMYB12, and AtMYB111 genes in A. thaliana across a wide phylogenetic range of plant species
Athaliana	Aamericanus	Acoerulea	Acomosus	Agerardi	Ahalleri	Ahypochondriacus	Ahypogaea	Alinifolium	Aofficinalis	Atequilanavar	Atrichopodavar	Barbuscula	Bbraunii	Bdistachyon	Bhybridum	Bjunceassp	Boleraceacapitata	Bplatyphylla	Brapassp	Bstacei	Bstricta	Bsylvaticum	Bvulgarisssp	Camericanavar	Camplexicaulis	Carabicageisha	Carietinum	Cavellanacv	Ccanadensis	Ccitriodora	Cdentata	Cgrandiflora	Chispanica	Cillinoinensis	Ckanehirae	Claxum	Cmaritima	Cmollissima	Cpapaya	CpurpureusGG1	Cquinoa	CreinhardtiiCC	Crichardii	Crubella	CsativaAcsn	Csativus	Csinensis	CsubellipsoideaC	Cviolacea
AT2G47460.Araport11.447 (AtMYB12)	Acora.08G006100.v1.1, Acora.11G198600.v1.1 (2) {OGCS=0.125}	Aqcoe4G284500.v3.1, Aqcoe7G114500.v3.1 (2) {OGCS=0.156}	-- (0)	AndgeH1.01BG365800.v1.1 (1) {OGCS=0.250}	Ah4G37270.v2.1.0 (1) {OGCS=1.000}	AH017708.v2.1 (1) {OGCS=0.250}	AhLine8.09G040800.v1.3, AhLine8.19G057400.v1.3, AhLine8.19G057500.v1.3, AhLine8.U012400.v1.3, AhLine8.U012500.v1.3 (5) {OGCS=0.250}	Alyli.0021s0519.v1.1, Alyli.0123s0068.v1.1 (2) {OGCS=1.000}	evm.TU.AsparagusV1_08.101.V1.1 (1) {OGCS=0.125}	AgateWBH1.03G044600.v3.1, AgateWBH1.16G105800.v3.1 (2) {OGCS=0.156}	AmTrH1.02G161300.v2.1, AmTrH1.04G013100.v2.1 (2) {OGCS=0.156}	-- (0)	-- (0)	Bradi1g64687.v3.1 (1) {OGCS=0.250}	Bhyb26.D01G649300.v2.1 (1) {OGCS=0.250}	Braju.03G338700.v1.1, Braju.05G347500.v1.1, Braju.13G241900.v1.1, Braju.14G003300.v1.1, Braju.15G490900.v1.1 (5) {OGCS=1.000}	Bol029626.v1.0 (1) {OGCS=1.000}	BPChr12G06136.v1.1 (1) {OGCS=0.062}	BrPCGlu.03G341900.v2.1, BrPCGlu.05G354100.v2.1 (2) {OGCS=1.000}	-- (0)	Bostr.25993s0011.v1.2 (1) {OGCS=1.000}	-- (0)	Bevul.5G251800.EL10.2_2 (1) {OGCS=0.250}	CamerRush.01G264300.v1.1, CamerRush.02G134800.v1.1, CamerRush.06G090700.v1.1 (3) {OGCS=0.146}	Caamp.0018s0313.v1.1, Caamp.1031s0884.v1.1 (2) {OGCS=1.000}	CAG016372.1.0, CAG028741.1.0, CAG036231.1.0, CAG070741.1.0 (4) {OGCS=0.172}	-- (0)	Corav.Jeff.Hap1_g20370.v4.0, Corav.Jeff.Hap1_g770.v4.0, Corav.Jeff.Hap1_g7909.v4.0 (3) {OGCS=0.146}	Cecan.1G456400.V3.1 (1) {OGCS=0.250}	Cocit.J1948.v2.1 (1) {OGCS=0.062}	Caden.10G124000.v1.1 (1) {OGCS=0.250}	Cagra.0551s0003.v1.1 (1) {OGCS=0.250}	Crahi.0039s0030.v1.1, Crahi.0519s0014.v1.1 (2) {OGCS=1.000}	Caril.07G114200.v1.1 (1) {OGCS=0.250}	CKAN_00807500.v3 (1) {OGCS=0.062}	-- (0)	Camar.0061s0062.v1.1, Camar.0209s0005.v1.1, Camar.0630s0007.v1.1 (3) {OGCS=1.000}	CmMahoganyH1.01G088300.v1.1, CmMahoganyH1.01G088600.v1.1, CmMahoganyH1.08G048000.v1.1 (3) {OGCS=0.062}	evm.TU.supercontig_18.11 (1) {OGCS=0.250}	-- (0)	-- (0)	-- (0)	-- (0)	Carub.0004s3018.v1.1 (1) {OGCS=1.000}	CsAcsn226.04G330600.v1.1, CsAcsn226.05G006100.v1.1, CsAcsn226.06G328800.v1.1 (3) {OGCS=1.000}	Cucsa.069500 (1) {OGCS=0.250}	orange1.1g014829m.g, orange1.1g046093m.g (2) {OGCS=0.250}	-- (0)	-- (0)
AT5G49330.Araport11.447 (AtMYB111)	Acora.03G110400.v1.1, Acora.06G120500.v1.1, Acora.07G199400.v1.1, Acora.08G078300.v1.1, Acora.08G078500.v1.1, Acora.08G078800.v1.1 (6) {OGCS=0.167}	-- (0)	Aco001802.v3, Aco002526.v3 (2) {OGCS=0.250}	AndgeH1.01AG386900.v1.1, AndgeH1.01CG359600.v1.1, AndgeH1.03AG138300.v1.1, AndgeH1.03BG135400.v1.1, AndgeH1.03CG130500.v1.1, AndgeH1.10AG078400.v1.1, AndgeH1.10CG072600.v1.1 (7) {OGCS=0.214}	Ah8G12610.v2.1.0 (1) {OGCS=1.000}	AH002675.v2.1, AH009534.v2.1 (2) {OGCS=0.250}	AhLine8.01G202800.v1.3, AhLine8.03G181400.v1.3, AhLine8.04G080900.v1.3, AhLine8.06G061200.v1.3, AhLine8.09G058200.v1.3, AhLine8.11G210200.v1.3, AhLine8.14G085400.v1.3, AhLine8.16G059600.v1.3, AhLine8.19G084800.v1.3, AhLine8.U030800.v1.3 (10) {OGCS=0.175}	Alyli.0066s0059.v1.1, Alyli.0191s0046.v1.1 (2) {OGCS=1.000}	evm.TU.AsparagusV1_02.2174.V1.1, evm.TU.AsparagusV1_07.1329.V1.1 (2) {OGCS=0.250}	AgateWBH1.01G223600.v3.1, AgateWBH1.02G233000.v3.1, AgateWBH1.04G070900.v3.1, AgateWBH1.18G009600.v3.1, AgateWBH1.28G048500.v3.1 (5) {OGCS=0.225}	AmTrH1.04G012900.v2.1 (1) {OGCS=0.062}	Barbu.1G302000.v3.1, Barbu.2G152600.v3.1 (2) {OGCS=0.250}	-- (0)	Bradi2g11676.v3.1 (1) {OGCS=0.250}	Bhyb26.D02G123000.v2.1, Bhyb26.S01G262100.v2.1, Bhyb26.S02G139400.v2.1 (3) {OGCS=0.250}	Braju.06G285900.v1.1, Braju.09G042000.v1.1, Braju.12G047100.v1.1, Braju.16G183300.v1.1, Braju.18G209600.v1.1 (5) {OGCS=1.000}	Bol032351.v1.0, Bol033054.v1.0 (2) {OGCS=1.000}	BPChr01G13768.v1.1, BPChr05G21004.v1.1 (2) {OGCS=0.250}	BrPCGlu.06G292200.v2.1, BrPCGlu.09G041700.v2.1 (2) {OGCS=1.000}	Brast01G282800.v0.1.stacei, Brast02G153700.v0.1.stacei (2) {OGCS=0.250}	Bostr.15774s0064.v1.2 (1) {OGCS=1.000}	Brasyl.1G296000.v2.1, Brasyl.2G162700.v2.1 (2) {OGCS=0.250}	-- (0)	CamerRush.01G107400.v1.1 (1) {OGCS=0.250}	Caamp.0001s0301.v1.1, Caamp.0120s0478.v1.1, Caamp.1035s0936.v1.1 (3) {OGCS=1.000}	CAG020184.1.0, CAG022478.1.0, CAG028743.1.0, CAG033628.1.0 (4) {OGCS=0.156}	Ca_01329.v1.0, Ca_03498.v1.0, Ca_17627.v1.0 (3) {OGCS=0.167}	Corav.Jeff.Hap1_g20568.v4.0, Corav.Jeff.Hap1_g3199.v4.0 (2) {OGCS=0.156}	Cecan.2G211300.V3.1, Cecan.2G241700.V3.1 (2) {OGCS=0.156}	Cocit.A0311.v2.1, Cocit.C1043.v2.1, Cocit.E2888.v2.1, Cocit.F2552.v2.1 (4) {OGCS=0.125}	Caden.01G097800.v1.1, Caden.01G148800.v1.1, Caden.02G067700.v1.1, Caden.06G275800.v1.1, Caden.07G001200.v1.1, Caden.07G001300.v1.1 (6) {OGCS=0.135}	Cagra.6296s0007.v1.1 (1) {OGCS=1.000}	Crahi.0029s0178.v1.1, Crahi.0102s0052.v1.1, Crahi.0571s0015.v1.1 (3) {OGCS=1.000}	Caril.01G137600.v1.1, Caril.01G215900.v1.1, Caril.02G042100.v1.1, Caril.02G077600.v1.1, Caril.03G200200.v1.1, Caril.04G142400.v1.1, Caril.04G142600.v1.1, Caril.08G092700.v1.1 (8) {OGCS=0.133}	CKAN_00490300.v3, CKAN_00807300.v3, CKAN_00807400.v3, CKAN_00943900.v3, CKAN_02354700.v3, CKAN_02389100.v3 (6) {OGCS=0.167}	Chala.04G106300.v1.1, Chala.08G132100.v1.1 (2) {OGCS=0.250}	Camar.0509s0007.v1.1, Camar.1684s0005.v1.1 (2) {OGCS=1.000}	CmMahoganyH1.01G088500.v1.1, CmMahoganyH1.01G132300.v1.1, CmMahoganyH1.02G057400.v1.1, CmMahoganyH1.06G224800.v1.1, CmMahoganyH1.07G000900.v1.1, CmMahoganyH1.07G001000.v1.1, CmMahoganyH1.10G103400.v1.1, CmMahoganyH1.12G014700.v1.1, CmMahoganyH1.12G014800.v1.1 (9) {OGCS=0.139}	evm.TU.supercontig_18.16, evm.TU.supercontig_9.95, evm.TU.supercontig_96.57 (3) {OGCS=0.188}	-- (0)	AUR62028989.v1.0 (1) {OGCS=0.062}	-- (0)	-- (0)	Carub.0008s0920.v1.1 (1) {OGCS=1.000}	CsAcsn226.02G100400.v1.1, CsAcsn226.11G392300.v1.1, CsAcsn226.18G067800.v1.1 (3) {OGCS=1.000}	Cucsa.096800, Cucsa.252700, Cucsa.304110 (3) {OGCS=0.208}	orange1.1g040653m.g, orange1.1g041081m.g (2) {OGCS=0.188}	-- (0)	Clevi.0003s1816.v2.1 (1) {OGCS=1.000}
[truncated: 103 more columns]
