# Supplementary material for: DupyliCate: mining, classifying, and characterizing gene duplications
Source: Sci Rep. 2026 May 28;16:16557. doi: 10.1038/s41598-026-55350-x (PMC13219399; doi:10.1038/s41598-026-55350-x)
Supplement: Supplementary file 22 — Supplementary Material 22 [file 41598_2026_55350_MOESM22_ESM.xlsx]

## Sheet: Sheet1
Orthologous group scoring approach for reliability assessment of the copy number table results
Orthologous group confidence score (OGCS)*	Confidence of the orthologous group in the copy number table
OGCS > 0.8	High confidence orthologous group
0.5 < OGCS <= 0.8	Moderate confidence orthologous group
OGCS <= 0.5	Low confidence orthologous group
*OGCS formula = ∑(Individual ortholog assignment score of each gene in an orthologous group) / (Total number of genes in an orthologous group)
